# Supplementary material for: Whole exome sequencing in adult-onset hearing loss reveals a high load of predicted pathogenic variants in known deafness-associated genes and identifies new candidate genes
Source: BMC Med Genomics. 2018 Sep 4;11:77. doi: 10.1186/s12920-018-0395-1 (PMC6123954; doi:10.1186/s12920-018-0395-1)
Supplement: Supplementary file 4 — Table S1. which lists the software prediction tools used to call and annotate variants, with relevant references. (XLS 30 kb) [file 12920_2018_395_MOESM4_ESM.xls]

## Sheet: Table S1
	Task	Tool	Reference
	Map to reference sequence (GRCh37)	bwa 0.5.9	Li, H. & Durbin, R. Fast and accurate short read alignment with Burrows-Wheeler transform. Bioinformatics 25, 1754-60 (2009).
	Mark duplicates	picard 1.47	http://broadinstitute.github.io/picard/
	Realign reads around indels	GATK 1.1-20, 1.4-15	McKenna, A. et al. The Genome Analysis Toolkit: a MapReduce framework for analyzing next-generation DNA sequencing data. Genome Res 20, 1297-303 (2010).
	Recalibrate base quality scores	GATK 1.1-20, 1.4-15	McKenna, A. et al. The Genome Analysis Toolkit: a MapReduce framework for analyzing next-generation DNA sequencing data. Genome Res 20, 1297-303 (2010).
	Variant calling - substitutions	SAMtools 0.1.18	Li, H. & Durbin, R. Fast and accurate short read alignment with Burrows-Wheeler transform. Bioinformatics 25, 1754-60 (2009).
	Variant calling - small insertions and deletions	Dindel 1.01	Albers, C.A. et al. Dindel: accurate indel calls from short-read data. Genome Res 21, 961-73 (2011).
	Variant effect prediction	Variant Effect Predictor 2.1, 2.2	http://www.ensembl.org/info/docs/tools/vep/index.html
	Variant annotation	Annovar	Yang, H. & Wang, K. Genomic variant annotation and prioritization with ANNOVAR and wANNOVAR. Nat Protoc 10, 1556-66 (2015).
	SNV consequence prediction (exonic SNVs only)	SIFT	Kumar, P., Henikoff, S. & Ng, P.C. Predicting the effects of coding non-synonymous variants on protein function using the SIFT algorithm. Nat Protoc 4, 1073-81 (2009).
	SNV consequence prediction (exonic SNVs only)	Polyphen2	Adzhubei, I.A. et al. A method and server for predicting damaging missense mutations. Nat Methods 7, 248-9 (2010).
	SNV consequence prediction (exonic SNVs only)	MetaLR	Dong, C. et al. Comparison and integration of deleteriousness prediction methods for nonsynonymous SNVs in whole exome sequencing studies. Hum Mol Genet 24, 2125-37 (2015).
	SNV consequence prediction (exonic SNVs only)	Mutation Taster	Schwarz, J.M., Cooper, D.N., Schuelke, M. & Seelow, D. MutationTaster2: mutation prediction for the deep-sequencing age. Nat Methods 11, 361-2 (2014).
	SNV consequence prediction	FathMM	Shihab, H.A., Gough, J., Cooper, D.N., Day, I.N. & Gaunt, T.R. Predicting the functional consequences of cancer-associated amino acid substitutions. Bioinformatics 29, 1504-10 (2013).
	SNV consequence prediction	GERP	Davydov, E.V. et al. Identifying a high fraction of the human genome to be under selective constraint using GERP++. PLoS Comput Biol 6, e1001025 (2010).
	SNV consequence prediction	DANN	Quang, D., Chen, Y. & Xie, X. DANN: a deep learning approach for annotating the pathogenicity of genetic variants. Bioinformatics 31, 761-3 (2015).
	Indel consequence prediction	DDIG-in	Zhao, H. et al. DDIG-in: discriminating between disease-associated and neutral non-frameshifting micro-indels. Genome Biol 14, R23 (2013).
			Folkman, L. et al. DDIG-in: detecting disease-causing genetic variations due to frameshifting indels and nonsense mutations employing sequence and structural properties at nucleotide and protein levels. Bioinformatics 31, 1599-606 (2015).
	Indel consequence prediction	VEST	Carter, H., Douville, C., Stenson, P.D., Cooper, D.N. & Karchin, R. Identifying Mendelian disease genes with the variant effect scoring tool. BMC Genomics 14 Suppl 3, S3 (2013).
			Douville, C. et al. Assessing the Pathogenicity of Insertion and Deletion Variants with the Variant Effect Scoring Tool (VEST-Indel). Hum Mutat 37, 28-35 (2016).
	Indel consequence prediction	SIFT-indel	Hu, J. & Ng, P.C. Predicting the effects of frameshifting indels. Genome Biol 13, R9 (2012).
	Indel consequence prediction	Presence of indel in mature miRNA	n/a
