# Supplementary material for: Whole exome sequencing in adult-onset hearing loss reveals a high load of predicted pathogenic variants in known deafness-associated genes and identifies new candidate genes
Source: BMC Med Genomics. 2018 Sep 4;11:77. doi: 10.1186/s12920-018-0395-1 (PMC6123954; doi:10.1186/s12920-018-0395-1)
Supplement: Supplementary file 9 — Table S5. and lists human retinal disease genes, from RetNet [30]. (XLS 45 kb) [file 12920_2018_395_MOESM9_ESM.xls]

## Sheet: Table S5
List of Retinal Disease Genes
Human Ensembl ID	Human Gene Symbol
ENSG00000102001	CACNA1F		Description of data: List of human retinal disease genes, from RetNet (Daiger et al, 1998)
ENSG00000188419	CHM
ENSG00000198947	DMD
ENSG00000124479	NDP
ENSG00000188937	NYX
ENSG00000046651	OFD1
ENSG00000102076	OPN1LW
ENSG00000268221	OPN1MW
ENSG00000102144	PGK1
ENSG00000147224	PRPS1
ENSG00000102218	RP2
ENSG00000156313	RPGR
ENSG00000102104	RS1
ENSG00000126953	TIMM8A
ENSG00000198899	MT-ATP6
ENSG00000210176	MT-TH
ENSG00000209082	MT-TL1
ENSG00000210196	MT-TP
ENSG00000210184	MT-TS2
ENSG00000100360	IFT27
ENSG00000100234	TIMP3
ENSG00000128159	TUBGCP6
ENSG00000160226	C21orf2
ENSG00000100997	ABHD12
ENSG00000126001	CEP250
ENSG00000101365	IDH3B
ENSG00000101384	JAG1
ENSG00000088970	KIZ
ENSG00000125863	MKKS
ENSG00000125779	PANK2
ENSG00000101161	PRPF6
ENSG00000125730	C3
ENSG00000105392	CRX
ENSG00000125741	OPA3
ENSG00000032444	PNPLA6
ENSG00000105618	PRPF31
ENSG00000173976	RAX2
ENSG00000186326	RGS9BP
ENSG00000101680	LAMA1
ENSG00000129221	AIPL1
ENSG00000167434	CA4
ENSG00000186765	FSCN2
ENSG00000277399	GPR179
ENSG00000132518	GUCY2D
ENSG00000011143	MKS1
ENSG00000185527	PDE6G
ENSG00000091622	PITPNM3
ENSG00000214140	PRCD
ENSG00000174231	PRPF8
ENSG00000108370	RGS9
ENSG00000109103	UNC119
ENSG00000182040	USH1G
ENSG00000091262	ABCC6
ENSG00000140873	ADAMTS18
ENSG00000102931	ARL2BP
ENSG00000125124	BBS2
ENSG00000062038	CDH3
ENSG00000188603	CLN3
ENSG00000103351	CLUAP1
ENSG00000070729	CNGB1
ENSG00000140829	DHX38
ENSG00000090581	GNPTG
ENSG00000187535	IFT140
ENSG00000103494	RPGRIP1L
ENSG00000102935	ZNF423
ENSG00000166748	AGBL1
ENSG00000140463	BBS4
ENSG00000136425	CIB2
ENSG00000278570	NR2E3
ENSG00000140522	RLBP1
ENSG00000074621	SLC24A1
ENSG00000134160	TRPM1
ENSG00000137822	TUBGCP4
ENSG00000140092	FBLN5
ENSG00000129535	NRL
ENSG00000165588	OTX2
ENSG00000072042	RDH11
ENSG00000139988	RDH12
ENSG00000092200	RPGRIP1
ENSG00000042317	SPATA7
ENSG00000165533	TTC8
ENSG00000119685	TTLL5
ENSG00000185974	GRK1
ENSG00000136156	ITM2B
ENSG00000139687	RB1
ENSG00000179941	BBS10
ENSG00000130921	C12orf65
ENSG00000151062	CACNA2D4
ENSG00000198707	CEP290
ENSG00000139219	COL2A1
ENSG00000111664	GNB3
ENSG00000110921	MVK
ENSG00000139053	PDE6H
ENSG00000139323	POC1B
ENSG00000135437	RDH5
ENSG00000174483	BBS1
ENSG00000167995	BEST1
ENSG00000223953	C1QTNF5
ENSG00000175544	CABP4
ENSG00000149260	CAPN5
ENSG00000110274	CEP164
ENSG00000174804	FZD4
ENSG00000162337	LRP5
ENSG00000235718	MFRP
ENSG00000137474	MYO7A
ENSG00000149489	ROM1
ENSG00000187079	TEAD1
ENSG00000171202	TMEM126A
ENSG00000187049	TMEM216
ENSG00000166402	TUB
ENSG00000006611	USH1C
ENSG00000175213	ZNF408
ENSG00000107897	ACBD5
ENSG00000138175	ARL3
ENSG00000254636	ARMS2
ENSG00000214413	BBIP1
ENSG00000107736	CDH23
ENSG00000148600	CDHR1
ENSG00000225830	ERCC6
ENSG00000156515	HK1
ENSG00000166033	HTRA1
ENSG00000138160	KIF11
ENSG00000065154	OAT
ENSG00000075891	PAX2
ENSG00000150275	PCDH15
ENSG00000095464	PDE6C
ENSG00000186862	PDZD7
ENSG00000107537	PHYH
ENSG00000265203	RBP3
ENSG00000138207	RBP4
ENSG00000148604	RGR
ENSG00000095397	DFNB31
ENSG00000130713	EXOSC2
ENSG00000148384	INPP5E
ENSG00000119509	INVS
ENSG00000168263	KCNV2
ENSG00000207935	MIR204
ENSG00000136875	PRPF4
ENSG00000136869	TLR4
ENSG00000197579	TOPORS
ENSG00000119401	TRIM32
ENSG00000168615	ADAM9
ENSG00000156172	C8orf37
ENSG00000170289	CNGB3
ENSG00000104218	CSPP1
ENSG00000156466	GDF6
ENSG00000165102	HGSNAT
ENSG00000164751	PEX2
ENSG00000104237	RP1
ENSG00000183638	RP1L1
ENSG00000137561	TTPA
ENSG00000122507	BBS9
ENSG00000106348	IMPDH1
ENSG00000122778	KIAA1549
ENSG00000122550	KLHL7
ENSG00000128617	OPN1SW
ENSG00000127980	PEX1
ENSG00000164610	RP9
ENSG00000106025	TSPAN12
ENSG00000135541	AHI1
ENSG00000166278	C2
ENSG00000243649	CFB
ENSG00000112280	COL9A1
ENSG00000118402	ELOVL4
ENSG00000188107	EYS
ENSG00000048545	GUCA1A
ENSG00000112599	GUCA1B
ENSG00000112706	IMPG1
ENSG00000135338	LCA5
ENSG00000111837	MAK
ENSG00000112357	PEX7
ENSG00000112238	PRDM13
ENSG00000112619	PRPH2
ENSG00000079841	RIMS1
ENSG00000130347	RTN4IP1
ENSG00000112041	TULP1
ENSG00000164199	ADGRV1
ENSG00000044115	CTNNA1
ENSG00000113262	GRM6
ENSG00000170445	HARS
ENSG00000175745	NR2F1
ENSG00000132915	PDE6A
ENSG00000164209	SLC25A46
ENSG00000038427	VCAN
ENSG00000152990	ADGRA3
ENSG00000181004	BBS12
ENSG00000138686	BBS7
ENSG00000048342	CC2D2A
ENSG00000145354	CISD2
ENSG00000198515	CNGA1
ENSG00000145476	CYP4V2
ENSG00000197057	DTHD1
ENSG00000215612	HMX1
ENSG00000121207	LRAT
ENSG00000183423	LRIT3
ENSG00000164073	MFSD8
ENSG00000138823	MTTP
ENSG00000133256	PDE6B
ENSG00000142731	PLK4
ENSG00000007062	PROM1
ENSG00000157869	RAB28
ENSG00000164342	TLR3
ENSG00000157796	WDR19
ENSG00000109501	WFS1
ENSG00000113966	ARL6
ENSG00000163635	ATXN7
ENSG00000163646	CLRN1
ENSG00000114349	GNAT1
ENSG00000081148	IMPG2
ENSG00000173226	IQCB1
ENSG00000163818	LZTFL1
ENSG00000114738	MAPKAPK3
ENSG00000113971	NPHP3
ENSG00000198836	OPA1
ENSG00000161217	PCYT1A
ENSG00000163914	RHO
ENSG00000013293	SLC7A14
ENSG00000213689	TREX1
ENSG00000072756	TRNT1
ENSG00000116127	ALMS1
ENSG00000163093	BBS5
ENSG00000179270	C2orf71
ENSG00000188452	CERKL
ENSG00000144191	CNGA3
ENSG00000158158	CNNM4
ENSG00000115380	EFEMP1
ENSG00000170264	FAM161A
ENSG00000138002	IFT172
ENSG00000115474	KCNJ13
ENSG00000153208	MERTK
ENSG00000151779	NBAS
ENSG00000162992	NEUROD1
ENSG00000144061	NPHP1
ENSG00000130561	SAG
ENSG00000144028	SNRNP200
ENSG00000072080	SPP2
ENSG00000155755	TMEM237
ENSG00000143951	WDPCP
ENSG00000163795	ZNF513
ENSG00000198691	ABCA4
ENSG00000159346	ADIPOR1
ENSG00000118217	ATF6
ENSG00000000971	CFH
ENSG00000060718	COL11A1
ENSG00000134376	CRB1
ENSG00000117682	DHDDS
ENSG00000156171	DRAM2
ENSG00000127463	EMC1
ENSG00000162769	FLVCR1
ENSG00000134183	GNAT2
ENSG00000143341	HMCN1
ENSG00000116688	MFN2
ENSG00000117650	NEK2
ENSG00000173614	NMNAT1
ENSG00000131697	NPHP4
ENSG00000238243	OR2W3
ENSG00000127472	PLA2G5
ENSG00000085998	POMGNT1
ENSG00000117360	PRPF3
ENSG00000198570	RD3
ENSG00000116745	RPE65
ENSG00000054282	SDCCAG8
ENSG00000196189	SEMA4A
ENSG00000042781	USH2A
