# Supplementary material for: Whole exome sequencing in adult-onset hearing loss reveals a high load of predicted pathogenic variants in known deafness-associated genes and identifies new candidate genes
Source: BMC Med Genomics. 2018 Sep 4;11:77. doi: 10.1186/s12920-018-0395-1 (PMC6123954; doi:10.1186/s12920-018-0395-1)
Supplement: Supplementary file 15 — Table S11. which contains further details of the validated variants listed in Table 3. (XLS 32 kb) [file 12920_2018_395_MOESM15_ESM.xls]

## Sheet: Table S11
Gene	Caller	WES Predicted variant	MAF of predicted variant	Result	Coding sequence consequence	Protein consequence	Patients with variant		Variant ID	MAF (gnomADg NFE, unless specified)	Consequence
			(1000G)				Heterozygote	Homozygote
NEDD4	Samtools	g.15:56208463A>C	0.0356	g.15:56208463A>C	ENST00000338963.2:c.567T>G	ENSP00000345530.2:p.(Ser189Arg)	1D 3S		rs113176671	0.038	Missense
NEDD4	Samtools	g.15:56208933T>C	0.0992	g.15:56208933T>C	ENST00000338963.2:c.97A>G	ENSP00000345530.2:p.(Met33Val)	3D 1S		rs1912403	0.108	Missense
ZAN	Dindel	g.7:100385563delC	-	g.7:100385563_100385597del	ENST00000542585.1:c.7029_7063del	ENSP00000444427.1:p.(Phe2344SerfsTer10)		3D	rs369526619	0.456 (ESP6500)	Frameshift deletion
ZAN	Samtools	g.7:100371417G>A	0.0451	g.7:100371417G>A	ENST00000542585.1:c.5708G>A	ENSP00000444427.1:p.(Cys1903Tyr)	1M 1R		rs12673041	0.032	Missense
ZAN	Dindel	g.7:100353014_100353016del	0.0548	g.7:100353019_100353021del	ENST00000542585.1:c.3295_3297del	ENSP00000444427.1:p.(Asn1099del)	2R		rs377643276	-	Inframe deletion
ZAN	Samtools	g.7:100346094G>A	0.0476	g.7:100346094G>A	ENST00000542585.1:c.1249+1G>T	-	1D		rs117406702	0.032	Essential splice site
ZAN	Samtools	g.7:100389590C>T	0.0803	g.7:100389590C>T	ENST00000542585.1:c.7529C>T	ENSP00000444427.1:p.(Ala2510Val)	1S		rs76325149	0.085	Missense, splice site
DNAH2	Samtools	g.17:7736480T>A	0.0095	g.17:7736480T>A	ENST00000389173.2:c.13070T>A	ENSP00000373825.2:p.(Val4357Asp)	1D 1R		rs78354379	0.008	Missense
GPR98	Samtools	g.5:89925039A>C	0.0035	g.5:89925039A>C	ENST00000405460.2:c.1522A>C	ENSP00000384582.2:p.(Ile508Leu)	2D		rs61744480	0.002	Missense
GPR98	Samtools	g.5:90106415T>G	1.5e-05	g.5:90106415T>G	ENST00000405460.2:c.15338T>G	ENSP00000384582.2:p.Leu5113Arg	1R		rs765063974	1.8e-05	Missense
NEFH	Dindel	g.22:29885564_29885564insG	-	g.22:29885568_29885585dup	ENST00000310624.6:c.1947_1964dup	ENSP00000311997.6:p.(Ala652_Lys657dup)	1R 1S	3D 2R 1S	rs147489453	0.577	Inframe duplication
NEFH	Samtools	g.22:29885016G>A	0.0971	g.22:29885016G>A	ENST00000310624.6:c.1387G>A	ENSP00000311997.6:p.(Glu463Lys)	2D 1R	1D	rs59371099	0.1	Missense
WFS1	Samtools	g.4:6290798G>A	0.0004	g.4:6290798G>A	ENST00000226760.1:c.400G>A	ENSP00000226760.1:p.(Ala134Thr)	1D		rs147724970	0.0002	Missense
WFS1	Samtools	g.4:6296783C>T	0.0002	g.4:6296783C>T	ENST00000226760.1:c.728C>T	ENSP00000226760.1:p.(Ala243Val)	1D		rs147147660	0.00013	Missense
WFS1	Samtools	g.4:6302459C>T	-	g.4:6302459C>T	ENST00000226760.1:c.937C>T	ENSP00000226760.1:p.(His313Tyr)	1D		rs886044563	-	Missense
WFS1	Samtools	g.4:6302888C>T	1.5e-05	g.4:6302888C>T	ENST00000226760.1:c.1366C>T	ENSP00000226760.1:p.Arg456Cys	1D		rs144452795	5.4e-05	Missense
WFS1	Samtools	g.4:6303119C>T	0.0012	g.4:6303119C>T	ENST00000226760.1:c.1597C>T	ENSP00000226760.1:p.(Pro533Ser)	1D		rs146132083	0.001	Missense
GRM7	Dindel	g.3:7494306delT	-	g.3:7494272_7494273del	-	-	1M		-	-	Intronic deletion
SIK3	Samtools	g.11:116728913G>A	0.0002	g.11:116728913G>A	ENST00000292055.4:c.2950C>T	ENSP00000292055.3:p.(Arg984Cys)	1M		rs61738656	0.0002	Missense
MON1B	Dindel	g.16:77228709_77228710insG	-	Failed			n/a	n/a
ADC	Dindel	g.1:33583668_33583669insG	0.0005	Failed			n/a	n/a
ADC	Dindel	g.1:33583674_33583675insC	3.236e-05	Failed			n/a	n/a
PAX2	Dindel	g.10:102587323dupC	4.575e-05	Failed			n/a	n/a
PAX2	Dindel	g.10:102587329dupG	-	Failed			n/a	n/a
PAX2	Dindel	g.10:102587333dupC	-	Failed			n/a	n/a
SIRPA	Dindel	g.20:1895964_1895965del	-	Failed			n/a	n/a
LRBA	Samtools	g.4:151727540C>A	0.0028	Failed			n/a	n/a
LRBA	Samtools	g.4:151837565G>T	0.0011	Failed			n/a	n/a
RBPJ	Samtools	g.4:26426018C>G	0	Failed			n/a	n/a
